# Supplementary material for: Interleukin 28B Polymorphism as a Predictor of Sustained Virological Response to Sofosbuvir-Based Therapy for Hepatitis C Virus Patients
Source: Trop Med Infect Dis. 2022 Sep 5;7(9):230. doi: 10.3390/tropicalmed7090230 (PMC9501239; doi:10.3390/tropicalmed7090230)
Supplement: Supplementary file 1 [file tropicalmed-07-00230-s001.zip]

Archive with 1 entries (1 files):
- tropicalmed-1858568-supplementary.pdf
